# Supplementary material for: Host-directed combinatorial RNAi improves inhibition of diverse strains of influenza A virus in human respiratory epithelial cells
Source: PLoS One. 2018 May 18;13(5):e0197246. doi: 10.1371/journal.pone.0197246 (PMC5959063; doi:10.1371/journal.pone.0197246)
Supplement: S1 Table — (XLSX) [file pone.0197246.s001.xlsx]

## Sheet: NHBE knockdown data
Gene or combination	Target Name	Percent mRNA knockdown	Percent mRNA knockdown	Percent mRNA knockdown	Mean percent knockdown	SD
COPA	COPA	94.2202	94.1962	95.6772	94.6978	0.69256
ATP6AP1	ATP6AP1	99.6855	99.6939	99.6669	99.6821	0.0112667
ARCN1	ARCN1	93.8266	93.9334	94.0886	93.9495	0.107556
NUP98	NUP98	65.9665	73.5379	71.4303	70.3116	3.19066
NXF1	NXF1	40.7555	36.8879	48.5785	42.0739	4.86288
PGD	PGD	90.625	92.0195	94.0416	92.2287	1.40263
RPS14	RPS14	99.0763	99.1021	99.1441	99.1075	0.0279721
COPA/ARCN1/NUP98/ATP6AP1/RPS14	COPA	85.886	89.3844	88.1941	87.8215	1.45231
COPA/ARCN1/NUP98/ATP6AP1/RPS14	ATP6AP1	99.5836	99.6261	99.6105	99.6067	0.0175483
COPA/ARCN1/NUP98/ATP6AP1/RPS14	ARCN1	87.9022	92.9066	92.5703	91.1264	2.28398
COPA/ARCN1/NUP98/ATP6AP1/RPS14	NUP98	49.619	69.3472	54.8201	57.9288	8.34859
COPA/ARCN1/NUP98/ATP6AP1/RPS14	RPS14	98.404	98.9061	98.7224	98.6775	0.207438
COPA/ARCN1/ATP6AP1/RPS14	ARCN1	91.938	93.2691	93.1951	92.8007	0.6108
COPA/ARCN1/ATP6AP1/RPS14	ATP6AP1	99.7175	99.5247	99.5333	99.5918	0.0889158
COPA/ARCN1/ATP6AP1/RPS14	COPA	94.3484	93.1821	94.1367	93.8891	0.507332
COPA/ARCN1/ATP6AP1/RPS14	RPS14	98.3912	98.2207	97.9899	98.2006	0.164448
NXF1/ARCN1/ATP6AP1/RPS14	ARCN1	89.2446	89.9453	91.14	90.11	0.782509
NXF1/ARCN1/ATP6AP1/RPS14	ATP6AP1	99.2977	99.4423	99.4831	99.4077	0.079551
NXF1/ARCN1/ATP6AP1/RPS14	RPS14	94.186	95.2725	94.3596	94.606	0.47656
NXF1/ARCN1/ATP6AP1/RPS14	NXF1	41.0006	58.4637	51.198	50.2208	7.16268
NXF1/ARCN1/NUP98/ATP6AP1/RPS14	ARCN1	89.9738	90.4514	83.2721	87.8991	3.27759
NXF1/ARCN1/NUP98/ATP6AP1/RPS14	ATP6AP1	99.4013	99.4227	98.747	99.1903	0.313584
NXF1/ARCN1/NUP98/ATP6AP1/RPS14	RPS14	95.0507	95.3515	93.9269	94.7764	0.613063
NXF1/ARCN1/NUP98/ATP6AP1/RPS14	NXF1	45.7931	49.9684	28.3173	41.3596	9.37851
NXF1/ARCN1/NUP98/ATP6AP1/RPS14	NUP98	53.95	57.1438	26.2675	45.7871	13.8639
COPA/ATP6AP1/ARCN1	ARCN1	90.3714	91.4698	92.7267	91.5226	0.962282
COPA/ATP6AP1/ARCN1	ATP6AP1	99.0984	98.9203	99.4764	99.1651	0.231881
COPA/ATP6AP1/ARCN1	COPA	89.7125	87.3472	87.321	88.1269	1.12125
