# Supplementary material for: Host-directed combinatorial RNAi improves inhibition of diverse strains of influenza A virus in human respiratory epithelial cells
Source: PLoS One. 2018 May 18;13(5):e0197246. doi: 10.1371/journal.pone.0197246 (PMC5959063; doi:10.1371/journal.pone.0197246)
Supplement: S2 Table — Measured absorbance (A450 nm-A690 nm) for all biological replicates for each target or combination of targets at baseline, 24, 48, and 72 hours following siRNA transfection. (XLSX) [file pone.0197246.s002.xlsx]

## Sheet: S1 Table WST-1 absorbance
siRNA	0hA (A450-A690)	0hB	0hC	0h(mean)	0h(SD)	0(relative_Allstars)	24hA	24hB	24hC	24h(mean)	24h(SD)	24h(relative_Allstars)	48hA	48hB	48hC	48h(mean)	48h(SD)	48h(relative_Allstars)	72hA	72hB	72hC	72h(mean)	72h(SD)	72h(relative_Allstars)
None	0.8514	0.8737	0.8937	0.872933	0.0172774	0.861617	1.6694	1.661	1.6969	1.67577	0.015332	1.13077	1.5478	1.5585	1.4656	1.52397	0.041502	0.894329	1.3466	1.2594	1.2746	1.29353	0.0380334	0.936551
Allstars_nontargeting	1.0965	0.9159	1.027	1.01313	0.0743788	1	1.6458	1.5227	1.2774	1.48197	0.153132	1	2.0926	1.3594	1.6601	1.70403	0.300935	1	1.443	1.2814	1.4191	1.38117	0.0712172	1
NP	0.9786	1.0899	1.0292	1.03257	0.0455004	1.01918	1.2945	1.207	1.2223	1.24127	0.0381564	0.837581	1.7253	1.3987	1.4245	1.51617	0.148254	0.889752	1.418	1.3446	1.377	1.37987	0.0300339	0.999059
ATP6AP1	1.0718	1.0961	1.1396	1.1025	0.0280467	1.08821	1.2732	1.4949	1.0317	1.2666	0.189158	0.854675	2.0584	1.4129	1.3623	1.6112	0.316892	0.945521	1.3722	1.2821	1.2414	1.29857	0.0546536	0.940195
COPA	1.214	1.1088	1.0577	1.12683	0.0650709	1.11223	1.3351	1.6227	1.4148	1.45753	0.121238	0.983513	1.4484	1.5333	2.2794	1.7537	0.373338	1.02915	1.5688	1.3751	1.7316	1.5585	0.145723	1.12839
ARCN1	1.1706	0.9365	1.0615	1.0562	0.0956444	1.04251	1.5265	1.3582	1.2815	1.38873	0.102325	0.937088	1.7971	1.4394	2.1271	1.78787	0.280828	1.0492	1.6264	1.7558	1.5921	1.6581	0.0704892	1.20051
RPS14	1.3802	1.3113	1.09	1.2605	0.1238	1.24416	1.0156	1.0541	1.1023	1.05733	0.0354689	0.713466	1.0213	0.7277	0.7893	0.8461	0.126412	0.496528	0.7822	0.7843	0.6653	0.743933	0.0556088	0.538627
PGD	1.0652	1.097	1.5198	1.22733	0.207212	1.21142	1.2504	1.0545	1.01	1.10497	0.104429	0.745608	1.3764	2.496	1.5439	1.80543	0.493069	1.05951	1.4416	1.3202	1.5019	1.42123	0.0755638	1.02901
NUP98	1.0312	1.1526	1.7358	1.30653	0.307557	1.2896	1.179	1.5331	1.3657	1.35927	0.144632	0.917205	1.2953	1.3928	1.3322	1.3401	0.0401943	0.786428	1.5881	1.4782	1.3752	1.4805	0.0869313	1.07192
NXF1	1.0364	1.1101	1.2671	1.13787	0.0962076	1.12312	1.3616	1.178	1.6347	1.39143	0.187637	0.93891	1.5833	3.2944	2.4512	2.44297	0.698578	1.43364	0.7416	0.7307	0.677	0.716433	0.0282364	0.518716
COMBO1	1.2379	1.3915	1.2508	1.2934	0.0695668	1.27663	1.2214	1.2719	1.2083	1.23387	0.0274202	0.832587	2.0375	1.4011	0.9199	1.45283	0.457722	0.852585	1.392	1.6098	1.1746	1.39213	0.17767	1.00794
COMBO2	0.9702	1.1207	1.1935	1.0948	0.0929833	1.08061	1.7148	1.8734	2.2075	1.9319	0.205353	1.30361	1.3023	1.6036	1.8129	1.57293	0.209576	0.923065	1.0036	0.6055	0.9195	0.842867	0.171319	0.610257
COMBO3	1.0696	1.0826	1.0471	1.06643	0.0146648	1.05261	1.5426	1.3101	1.1913	1.348	0.1459	0.909602	2.2956	1.1578	1.1427	1.53203	0.539958	0.899063	1.3267	1.0623	1.0602	1.14973	0.125137	0.832436
COMBO4	0.9908	0.8563	1.0127	0.953267	0.0691462	0.940909	1.1011	1.2133	1.155	1.15647	0.0458172	0.780359	0.7705	1.5214	1.7636	1.35183	0.42279	0.793314	0.5981	0.4806	1.1785	0.7524	0.305093	0.544757
COMBO5	1.1464	1.0696	1.044	1.08667	0.0435116	1.07258	1.3485	1.0497	1.2733	1.22383	0.1269	0.825817	1.6693	1.3918	0.8515	1.3042	0.339563	0.765361	1.1274	1.0318	0.9952	1.05147	0.0557333	0.761289
HsDeath	0.9408	0.9438	0.9436	0.942733	0.00136951	0.930513	0.8127	0.8414	0.8782	0.8441	0.0268083	0.569581	0.2108	0.1976	0.172	0.193467	0.0161074	0.113535	0.0861	0.092	0.0844	0.0875	0.00325679	0.0633522
