# Supplementary material for: Host-directed combinatorial RNAi improves inhibition of diverse strains of influenza A virus in human respiratory epithelial cells
Source: PLoS One. 2018 May 18;13(5):e0197246. doi: 10.1371/journal.pone.0197246 (PMC5959063; doi:10.1371/journal.pone.0197246)
Supplement: S3 Table — Absolute viral titers for all twelve influenza strains and siRNA treatments. (XLSX) [file pone.0197246.s003.xlsx]

## Sheet: Absolute viral titres
Influenza_strain	Cells_infected	MOI	siRNA	Titer_1 (pfu/mL)	Titer_2 (pfu/mL)	Titer_3 (pfu/mL)	Mean	SD	Relative mean titer
A/WSN/33	NHBE	0.2	Allstars	52500	62500	61250	58750	4448.78	1
A/WSN/33	NHBE	0.2	NP	0	0	0	0	0	0
A/WSN/33	NHBE	0.2	COPA	11250	13750	13750	12916.7	1178.51	0.219858
A/WSN/33	NHBE	0.2	ATP6AP1	1625	4375	2875	2958.33	1124.23	0.0503546
A/WSN/33	NHBE	0.2	NXF1	0	125	0	41.6667	58.9256	0.00070922
A/WSN/33	NHBE	0.2	ARCN1	2125	6250	7500	5291.67	2296.59	0.0900709
A/WSN/33	NHBE	0.2	PGD	137500	87500	175000	133333	35843	2.2695
A/WSN/33	NHBE	0.2	RPS14	3625	625	375	1541.67	1476.67	0.0262411
A/WSN/33	NHBE	0.2	NUP98	62500	100000	55000	72500	19685	1.23404
A/WSN/33	NHBE	0.2	COMBO1	1250	3250	2750	2416.67	849.837	0.0411348
A/WSN/33	NHBE	0.2	COMBO2	125	0	125	83.3333	58.9256	0.00141844
A/WSN/33	NHBE	0.2	COMBO3	250	0	0	83.3333	117.851	0.00141844
A/WSN/33	NHBE	0.2	COMBO4	8500	3625	3375	5166.67	2359.23	0.0879433
A/WSN/33	NHBE	0.2	COMBO5	15000	17500	40000	24166.7	11242.3	0.411348
HK68	NHBE	1	Allstars	100000	43750	51250	65000	24937.4	1
HK68	NHBE	1	NP	1750	1875	1625	1750	102.062	0.0269231
HK68	NHBE	1	COPA	37500	63750	53750	51666.7	10817.3	0.794872
HK68	NHBE	1	ATP6AP1	15000	16250	15000	15416.7	589.256	0.237179
HK68	NHBE	1	NXF1	28750	7500	3250	13166.7	11154.8	0.202564
HK68	NHBE	1	ARCN1	22500	23750	32500	26250	4448.78	0.403846
HK68	NHBE	1	PGD	137500	38750	32500	69583.3	48092.1	1.07051
HK68	NHBE	1	RPS14	4875	4000	15000	7958.33	4992.01	0.122436
HK68	NHBE	1	NUP98	118750	32500	18750	56666.7	44257	0.871795
HK68	NHBE	1	COMBO1	2750	2625	3875	3083.33	562.114	0.0474359
HK68	NHBE	1	COMBO2	15000	2375	1125	6166.67	6266.92	0.0948718
HK68	NHBE	1	COMBO3	1875	1375	3000	2083.33	679.563	0.0320513
HK68	NHBE	1	COMBO4	14875	8125	20000	14333.3	4863.06	0.220513
HK68	NHBE	1	COMBO5	17500	17500	23750	19583.3	2946.28	0.301282
NJ76	NHBE	1	Allstars	337500	312500	412500	354167	42491.8	1
NJ76	NHBE	1	NP	4500	5000	2875	4125	907.148	0.0116471
NJ76	NHBE	1	COPA	225000	162500	175000	187500	27003.1	0.529412
NJ76	NHBE	1	ATP6AP1	62500	212500	112500	129167	62361	0.364706
NJ76	NHBE	1	NXF1	22500	15000	31250	22916.7	6640.57	0.0647059
NJ76	NHBE	1	ARCN1	150000	162500	137500	150000	10206.2	0.423529
NJ76	NHBE	1	PGD	275000	137500	41250	151250	95922.1	0.427059
NJ76	NHBE	1	RPS14	15000	16250	27500	19583.3	5621.14	0.0552941
NJ76	NHBE	1	NUP98	212500	47500	112500	124167	67864.2	0.350588
NJ76	NHBE	1	COMBO1	27500	42500	45000	38333.3	7728.02	0.108235
NJ76	NHBE	1	COMBO2	21250	7500	10000	12916.7	5980.29	0.0364706
NJ76	NHBE	1	COMBO3	10000	4750	6250	7000	2207.94	0.0197647
NJ76	NHBE	1	COMBO4	30000	17500	48750	32083.3	12842.5	0.0905882
NJ76	NHBE	1	COMBO5	150000	112500	112500	125000	17677.7	0.352941
SE13	NHBE	1	Allstars	48750	27500	31250	35833.3	9260.88	1
SE13	NHBE	1	NP	500	1125	1000	875	270.031	0.0244186
SE13	NHBE	1	COPA	2875	2750	2875	2833.33	58.9256	0.0790698
SE13	NHBE	1	ATP6AP1	1875	1375	1000	1416.67	358.43	0.0395349
SE13	NHBE	1	NXF1	2750	2375	750	1958.33	868.028	0.0546512
SE13	NHBE	1	ARCN1	6250	8750	10000	8333.33	1559.02	0.232558
SE13	NHBE	1	PGD	47500	42500	25000	38333.3	9646.53	1.06977
SE13	NHBE	1	RPS14	17500	13750	9625	13625	3216.17	0.380233
SE13	NHBE	1	NUP98	17500	47500	18750	27916.7	13856.9	0.77907
SE13	NHBE	1	COMBO1	8500	3125	3875	5166.67	2376.83	0.144186
SE13	NHBE	1	COMBO2	1375	2250	500	1375	714.435	0.0383721
SE13	NHBE	1	COMBO3	1125	1625	1125	1291.67	235.702	0.0360465
SE13	NHBE	1	COMBO4	7500	6250	8750	7500	1020.62	0.209302
SE13	NHBE	1	COMBO5	15000	18750	12500	15416.7	2568.51	0.430233
WI09	NHBE	1	Allstars	51250	93750	50000	65000	20335.7	1
WI09	NHBE	1	NP	625	1000	1125	916.667	212.459	0.0141026
WI09	NHBE	1	COPA	31250	36250	50000	39166.7	7927.62	0.602564
WI09	NHBE	1	ATP6AP1	31250	27500	43750	34166.7	6947.22	0.525641
WI09	NHBE	1	NXF1	25000	12500	10000	15833.3	6561.67	0.24359
WI09	NHBE	1	ARCN1	18750	66250	78750	54583.3	25846.8	0.839744
WI09	NHBE	1	PGD	68750	83750	48750	67083.3	14337.2	1.03205
WI09	NHBE	1	RPS14	6625	15000	10000	10541.7	3440.47	0.162179
WI09	NHBE	1	NUP98	21250	37500	50000	36250	11770.4	0.557692
WI09	NHBE	1	COMBO1	7250	8750	13750	9916.67	2778.89	0.152564
WI09	NHBE	1	COMBO2	8000	4875	11250	8041.67	2602.75	0.123718
WI09	NHBE	1	COMBO3	1125	1625	7625	3458.33	2953.34	0.0532051
WI09	NHBE	1	COMBO4	15000	6250	22500	14583.3	6640.57	0.224359
WI09	NHBE	1	COMBO5	45000	12500	38750	32083.3	14080.6	0.49359
BR07	NHBE	1	Allstars	1500000	900000	350000	916667	469633	1
BR07	NHBE	1	NP	750	750	2000	1166.67	589.256	0.00127273
BR07	NHBE	1	COPA	187500	137500	150000	158333	21245.9	0.172727
BR07	NHBE	1	ATP6AP1	112500	42500	87500	80833.3	28963.6	0.0881818
BR07	NHBE	1	NXF1	60000	18750	27500	35416.7	17746.3	0.0386364
BR07	NHBE	1	ARCN1	375000	575000	450000	466667	82495.8	0.509091
BR07	NHBE	1	PGD	462500	1000000	562500	675000	233408	0.736364
BR07	NHBE	1	RPS14	412500	312500	325000	350000	44487.8	0.381818
BR07	NHBE	1	NUP98	237500	225000	150000	204167	38640.1	0.222727
BR07	NHBE	1	COMBO1	107500	300000	137500	181667	84565.9	0.198182
BR07	NHBE	1	COMBO2	72500	23750	16250	37500	24937.4	0.0409091
BR07	NHBE	1	COMBO3	5500	13750	8375	9208.33	3419.21	0.0100455
BR07	NHBE	1	COMBO4	212500	187500	212500	204167	11785.1	0.222727
BR07	NHBE	1	COMBO5	162500	86250	100000	116250	33181.9	0.126818
NC95	NHBE	1	Allstars	300000	137500	100000	179167	86802.8	1
NC95	NHBE	1	NP	375	125	1000	500	367.99	0.0027907
NC95	NHBE	1	COPA	10000	51250	6875	22708.3	20222.3	0.126744
NC95	NHBE	1	ATP6AP1	35000	17500	37500	30000	8897.57	0.167442
NC95	NHBE	1	NXF1	4125	3375	2250	3250	770.552	0.0181395
NC95	NHBE	1	ARCN1	100000	187500	125000	137500	36799	0.767442
NC95	NHBE	1	PGD	100000	87500	87500	91666.7	5892.56	0.511628
NC95	NHBE	1	RPS14	112500	46250	100000	86250	28740.9	0.481395
NC95	NHBE	1	NUP98	87500	100000	100000	95833.3	5892.56	0.534884
NC95	NHBE	1	COMBO1	36250	28750	43750	36250	6123.72	0.202326
NC95	NHBE	1	COMBO2	10000	4625	5000	6541.67	2450.2	0.0365116
NC95	NHBE	1	COMBO3	3500	2500	6250	4083.33	1585.52	0.0227907
NC95	NHBE	1	COMBO4	40000	45000	23750	36250	9071.48	0.202326
NC95	NHBE	1	COMBO5	30000	33750	38750	34166.7	3584.3	0.190698
N09	NHBE	1	Allstars	40000	40000	71250	50416.7	14731.4	1
N09	NHBE	1	NP	500	750	1000	750	204.124	0.014876
N09	NHBE	1	COPA	3875	5375	4125	4458.33	656.167	0.0884298
N09	NHBE	1	ATP6AP1	15000	10000	16250	13750	2700.31	0.272727
N09	NHBE	1	NXF1	750	1125	750	875	176.777	0.0173554
N09	NHBE	1	ARCN1	5875	11250	6250	7791.67	2450.2	0.154545
N09	NHBE	1	PGD	53750	62500	18750	45000	18902.2	0.892562
N09	NHBE	1	RPS14	11250	2875	3375	5833.33	3835.6	0.115702
N09	NHBE	1	NUP98	7500	20000	10000	12500	5400.62	0.247934
N09	NHBE	1	COMBO1	875	3125	3750	2583.33	1234.63	0.0512397
N09	NHBE	1	COMBO2	2000	1250	875	1375	467.707	0.0272727
N09	NHBE	1	COMBO3	1500	1750	875	1375	367.99	0.0272727
N09	NHBE	1	COMBO4	3125	3250	5125	3833.33	914.771	0.0760331
N09	NHBE	1	COMBO5	10000	7500	11250	9583.33	1559.02	0.190083
H7N3	NHBE	1	Allstars	45000	40000	68750	51250	12541.6	1
H7N3	NHBE	1	NP	375	1250	1375	1000	444.878	0.0195122
H7N3	NHBE	1	COPA	25000	26250	33750	28333.3	3864.01	0.552846
H7N3	NHBE	1	ATP6AP1	8750	17500	15000	13750	3679.9	0.268293
H7N3	NHBE	1	NXF1	2500	2875	3375	2916.67	358.43	0.0569106
H7N3	NHBE	1	ARCN1	18750	37500	33750	30000	8100.93	0.585366
H7N3	NHBE	1	PGD	250	23750	28750	17583.3	12425.3	0.343089
H7N3	NHBE	1	RPS14	23750	21250	23750	22916.7	1178.51	0.447154
H7N3	NHBE	1	NUP98	58750	40000	48750	49166.7	7660.32	0.95935
H7N3	NHBE	1	COMBO1	8875	10000	28750	15875	9115.58	0.309756
H7N3	NHBE	1	COMBO2	4750	5250	2250	4083.33	1312.33	0.0796748
H7N3	NHBE	1	COMBO3	625	1875	1625	1375	540.062	0.0268293
H7N3	NHBE	1	COMBO4	18750	6875	23750	16458.3	7077.2	0.321138
H7N3	NHBE	1	COMBO5	15000	5750	10000	10250	3780.43	0.2
H9N2	NHBE	1	Allstars	1125	3375	1375	1958.33	1006.92	1
H9N2	NHBE	1	NP	250	125	125	166.667	58.9256	0.0851064
H9N2	NHBE	1	COPA	1125	1250	1375	1250	102.062	0.638298
H9N2	NHBE	1	ATP6AP1	625	1000	1500	1041.67	358.43	0.531915
H9N2	NHBE	1	NXF1	625	625	375	541.667	117.851	0.276596
H9N2	NHBE	1	ARCN1	875	1125	1375	1125	204.124	0.574468
H9N2	NHBE	1	PGD	1250	2000	1375	1541.67	328.084	0.787234
H9N2	NHBE	1	RPS14	625	250	1250	708.333	412.479	0.361702
H9N2	NHBE	1	NUP98	375	1375	1375	1041.67	471.405	0.531915
H9N2	NHBE	1	COMBO1	875	375	625	625	204.124	0.319149
H9N2	NHBE	1	COMBO2	500	750	500	583.333	117.851	0.297872
H9N2	NHBE	1	COMBO3	125	250	500	291.667	155.902	0.148936
H9N2	NHBE	1	COMBO4	500	375	125	333.333	155.902	0.170213
H9N2	NHBE	1	COMBO5	250	1000	1000	750	353.553	0.382979
H10N8	NHBE	1	Allstars	85000	56250	87500	76250	14178.9	1
H10N8	NHBE	1	NP	375	1000	625	666.667	256.851	0.00874317
H10N8	NHBE	1	COPA	15000	22500	8125	15208.3	5870.42	0.199454
H10N8	NHBE	1	ATP6AP1	7500	20000	9000	12166.7	5572.75	0.159563
H10N8	NHBE	1	NXF1	5125	3375	3750	4083.33	752.311	0.0535519
H10N8	NHBE	1	ARCN1	27500	25000	33750	28750	3679.9	0.377049
H10N8	NHBE	1	PGD	162500	63750	38750	88333.3	53427.7	1.15847
H10N8	NHBE	1	RPS14	26250	30000	21250	25833.3	3584.3	0.338798
H10N8	NHBE	1	NUP98	26250	17500	23750	22500	3679.9	0.295082
H10N8	NHBE	1	COMBO1	6000	6500	7500	6666.67	623.61	0.0874317
H10N8	NHBE	1	COMBO2	4500	2250	875	2541.67	1494.2	0.0333333
H10N8	NHBE	1	COMBO3	2250	2375	3250	2625	444.878	0.0344262
H10N8	NHBE	1	COMBO4	38750	32500	30000	33750	3679.9	0.442623
H10N8	NHBE	1	COMBO5	13000	22500	11250	15583.3	4942.73	0.204372
H1N2	NHBE	1	Allstars	250000	146250	162500	186250	45563.6	1
H1N2	NHBE	1	NP	2500	7500	4125	4708.33	2082.5	0.0252796
H1N2	NHBE	1	COPA	32500	32500	53750	39583.3	10017.3	0.212528
H1N2	NHBE	1	ATP6AP1	10000	15000	7500	10833.3	3118.05	0.0581655
H1N2	NHBE	1	NXF1	2375	5250	5125	4250	1326.81	0.0228188
H1N2	NHBE	1	ARCN1	31250	112500	36250	60000	37179.2	0.322148
H1N2	NHBE	1	PGD	175000	87500	60000	107500	49032.3	0.577181
H1N2	NHBE	1	RPS14	25000	32500	16875	24791.7	6380.58	0.13311
H1N2	NHBE	1	NUP98	75000	33750	28750	45833.3	20724.7	0.246085
H1N2	NHBE	1	COMBO1	17500	36250	16250	23333.3	9147.71	0.12528
H1N2	NHBE	1	COMBO2	4625	2375	4000	3666.67	948.317	0.0196868
H1N2	NHBE	1	COMBO3	3000	2750	4125	3291.67	598.029	0.0176734
H1N2	NHBE	1	COMBO4	18750	10000	11000	13250	3910.46	0.0711409
H1N2	NHBE	1	COMBO5	52500	36250	50000	46250	7144.35	0.248322
